# Supplementary material for: Interplay of Breast Cancer Resistance Protein (Bcrp/Abcg2), Sex, and Fed State in Oral Pharmacokinetic Variability of Furosemide in Rats
Source: Pharmaceutics. 2023 Feb 6;15(2):542. doi: 10.3390/pharmaceutics15020542 (PMC9968170; doi:10.3390/pharmaceutics15020542)
Supplement: Supplementary file 1 [file pharmaceutics-15-00542-s001.zip]

Archive with 1 entries (1 files):
- pharmaceutics-2172804-supplementary.pdf
